# Supplementary material for: Heterologous Expression of Ketoreductase ChKRED20 Mutant in Pichia pastoris and Bioreductive Production of (R)-1, 3-Butanediol
Source: Molecules. 2024 Sep 16;29(18):4393. doi: 10.3390/molecules29184393 (PMC11433769; doi:10.3390/molecules29184393)
Supplement: Supplementary file 1 [file molecules-29-04393-s001.zip]

Archive with 1 entries (1 files):
- molecules-3140032-supplementary.pdf
